# Supplementary material for: Statistical reporting of metabolomics data: experience from a high-throughput NMR platform and epidemiological applications
Source: Metabolomics. 2019 Dec 10;16(1):5. doi: 10.1007/s11306-019-1626-y (PMC6904401; doi:10.1007/s11306-019-1626-y)
Supplement: Supplementary file 1 — Supplementary material 1 (XLSX 9 kb) [file 11306_2019_1626_MOESM1_ESM.xlsx]

## Sheet: supplement1.txt
DOI	Primay profile in publication	Descriptive statistic	Study design	Title
10.3389/fendo.2014.00028	Table 2	mean and standard deviation	cross-sectional	A comparison of anthropometric, metabolic, and reproductive characteristics of young adult women from opposite-sex and same-sex twin pairs
10.1038/ncomms5708	Table S3	multivariate regression	cross-sectional	A metabolic view on menopause and ageing
10.1016/j.metabol.2015.10.027	Table S2	pearson correlation	cross-sectional	Abdominal obesity and circulating metabolites: A twin study approach
10.1371/journal.pmed.1001606	Table S1	hazard ratio	cross-sectional with longitudonal endpoint	Biomarker Profiling by Nuclear Magnetic Resonance Spectroscopy for the Prediction of All-Cause Mortality: An Observational Study of 17,345 Persons
10.1371/journal.pone.0024702	Table S1	p-value	cross-sectional	A Differential Network Approach to Exploring Differences between Biological States: An Application to Prediabetes
10.1016/j.jacl.2013.09.007	Tables 3 and 4	mean and standard deviation	intervention	Effect of fatty and lean fish intake on lipoprotein subclasses in subjects with coronary heart disease: a controlled trial
10.2337/db10-1655	Table 1	pearson correlation	cross-sectional	Effects of 34 Risk Loci for Type 2 Diabetes or Hyperglycemia on Lipoprotein Subclasses and Their Composition in 6,580 Nondiabetic Finnish Men
10.1371/journal.pone.0090352	Table 4	linear regression	cross-sectional	Effects of Whole Grain, Fish and Bilberries on Serum Metabolic Profile and Lipid Transfer Protein Activities: A Randomized Trial (Sysdimet)
10.1098/rsif.2013.0908	Table 1	linear regression	cross-sectional	Genome metabolome integrated network analysis to uncover connections between genetic variants and complex traits: an application to obesity
10.1161/CIRCULATIONAHA.112.105551	Figure 2	mean difference	cross-sectional with longitudonal endpoint	Long-term leisure-time physical activity and serum metabolome
10.1371/journal.pmed.1001765	Table S3	linear regression	longitudonal	Metabolic signatures of adiposity in young adults: Mendelian randomization analysis and effects of weight change
10.1161/CIRCULATIONAHA.114.013116	Table S1	hazard ratio	cross-sectional with longitudonal endpoint	Metabolite profiling and cardiovascular event risk: a prospective study of 3 population-based cohorts
10.1186/s12916-015-0282-y	Table S4	linear regression	cross-sectional with longitudonal endpoint (retrospective)	Multi-omic signature of body weight change: results from a population-based cohort study
10.3109/07853890.2013.853369	Tables 2 and 3	mean and standard deviation	intervention	Systemic metabolic markers and myocardial glucose uptake in type 2 diabetic and coronary artery disease patients treated for 16 weeks with rosiglitazone, a PPARÎ³ agonist
10.1093/ije/dyv093	Figure 2	order from figure	cross-sectional	Sex hormone-binding globulin associations with circulating lipids and metabolites and the risk for type 2 diabetes: observational and causal effect estimates
10.1016/j.atherosclerosis.2015.03.034	Table 2	hazard ratio	cross-sectional with longitudonal endpoint	Associations of multiple lipoprotein and apolipoprotein measures with worsening of hyperglycemia and incident type 2 diabetes in 6,607 non-diabetic Finnish men
10.1111/liv.12769	Table 2	mean and standard deviation	cross-sectional	Ketone body production is differentially altered in steatosis and non-alcoholic steatohepatitis in obese humans
10.1194/jlr.P054387	Table 2	mean and standard deviation	cross-sectional	Lipoprotein subclass metabolism in nonalcoholic steatohepatitis
10.1016/j.atherosclerosis.2013.12.053	Figure 3	correlation	cross-sectional	Association between serum fatty acids and lipoprotein subclass profile in healthy young adults: exploring common genetic and environmental factors
10.1186/1743-7075-11-28	Figure 3	area under the curve (AUC)	intervention	Patients with type 1 diabetes show signs of vascular dysfunction in response to multiple high-fat meals
10.1186/1476-511X-13-28	Table 3	linear regression	longitudonal	Cross-sectional and longitudinal associations of circulating omega-3 and omega-6 fatty acids with lipoprotein particle concentrations and sizes: population-based cohort study with 6-year follow-up
10.1093/eurheartj/ehs020	Tables 2 and S2	odds ratio	cross-sectional with longitudonal endpoint	High-throughput quantification of circulation metabolites improves prediction of subclinical atherosclerosis
10.1111/j.1365-2796.2012.02540.x	Table S4	pearson correlation	cross-sectional	Association between liver insulin resistance and cardiovascular risk factors
10.1111/j.1365-2796.2012.02562.x	Tables 2, 3, S1 and S2	percentage change	cross-sectional	Lipoprotein subclass profiles in individuals with varying degrees of glucose tolerance: a population-based study of 9399 Finnish Men
10.1016/j.atherosclerosis.2012.05.005	Table 2	percentage change	longitudonal	Weight change and lipoprotein particle concentration and particle size: A cohort study with 6.5 year follow-up
10.1007/s11306-011-0343-y	Table S1	odds ratio	cross-sectional	Sphingomyelin is associated with kidney disease in type 1 diabetes (The FinnDiane Study)
10.1016/j.numecd.2012.11.007	Table 2	pearson correlation	cross-sectional	Association between habitual dietary intake and lipoprotein subclass profile in healthy young adults
10.3945/ajcn.113.060590	Table S2	percentage IQR	intervention	Effects of sea buckthorn and bilberry on serum metabolites differ according tobaseline metabolic profiles in overweight women: a randomzed crossover trial
10.1002/ajhb.22381	Table 2	pearson correlation	cross-sectional	Association of height and pubertal timing with lipoprotein subclass profile: exploring the role of genetic and environmental effects
10.1186/1476-511X-12-57	Figure 1	linear regression	cross-sectional	Lipoprotein subclass profiles in young adults born preterm at very low birth weight
10.1111/joim.12026	Table 2	mean and standard deviation	cross-sectional with longitudonal endpoint	Triglyceride-cholesterol imbalance across lipoprotein subclasses predicts diabetic kidney disease and mortality in type 1 diabetes: the FinnDiane Study
10.2337/dc12-0895	Figure 3	odds ratio	cross-sectional with longitudonal endpoint	Branched-chain and aromatic amino acids are predictors of insulin resistance in young adults
10.1093/aje/kwr504	Table 1	mean and standard deviation	cross-sectional	Serum omega-6 polyunsaturated fatty acids and the metabolic syndrome: a longitudinal population-based cohort study
10.2337/dc11-1838	Table 2	linear regression	cross-sectional	Circulating metabolite predictors of glycemia in middle-aged men and women
10.2337/db11-1378	Table 2	odds ratio	cross-sectional with longitudonal endpoint	Hyperglycemia and a common variant of GCKR are associated with the levels of eight amino acids in 9,369 Finnish men
10.2337/db11-1355	Table 2	linear regression	cross-sectional	Metabolic signatures of insulin resistance in 7,098 young adults
10.1021/pr201036j	Table S2	mean and standard deviation	cross-sectional with longitudonal endpoint	Metabolic diversity of progressive kidney disease in 325 patients with type 1 diabetes (the FinnDiane Study)
10.1530/EJE-10-1065	Table 2	mean and standard deviation	cross-sectional with longitudonal endpoint	High serum adiponectin is associated with favorable lipoprotein subclass profile in 6.4-year follow-up
10.1039/c0mb00066c	Table S1	median	cross-sectional	Characterization of systemic metabolic phenotypes associated with subclinical atherosclerosis
10.1089/omi.2012.0062	Table S2	p-value	intervention	Gender-Dependent Associations of Metabolite Profiles and Body Fat Distribution in a Healthy Population with Central Obesity: Towards Metabolomics Diagnostics
10.2337/dc13-0800	Table 2	odds ratio	cross-sectional with longitudonal endpoint	Glycerol and Fatty Acids in Serum Predict the Development of Hyperglycemia and Type 2 Diabetes in Finnish Men
10.1016/j.jacc.2015.12.060	Table S1	mean difference	intervention	Metabolomic Profiling of Statin Use and Genetic Inhibition of HMG-CoA Reductase
10.1038/srep24828	Table S3	fold change	intervention	Prolonged sleep restriction induces changes in pathways involved in cholesterol metabolism and inflammatory responses
10.1111/dme.13097	Table 1	mean difference	intervention	Effect of metformin therapy on circulating amino acids in a randomized trial: the CAMERA study
